# Supplementary material for: The Retromer Subunit CfVps29 Is Involved in the Growth, Development, and Pathogenicity of Colletotrichum fructicola
Source: J Fungi (Basel). 2022 Aug 10;8(8):835. doi: 10.3390/jof8080835 (PMC9409673; doi:10.3390/jof8080835)
Supplement: Supplementary file 1 [file jof-08-00835-s001.zip]

Archive with 1 entries (1 files):
- jof-1820262-supplementary.pdf
